# Supplementary material for: Epidemiology and Genetic Characterization of Porcine Parvovirus 7 Recovered from Swine in Hunan, China
Source: Animals (Basel). 2024 Jul 31;14(15):2222. doi: 10.3390/ani14152222 (PMC11311032; doi:10.3390/ani14152222)
Supplement: Supplementary file 1 [file animals-14-02222-s001.zip]

Archive with 1 entries (1 files):
- animals-3105340-supplementary.pdf
